# Supplementary material for: Chemotherapeutic Potential of Chlorambucil-Platinum(IV) Prodrugs against Cisplatin-Resistant Colorectal Cancer Cells
Source: Int J Mol Sci. 2024 Jul 28;25(15):8252. doi: 10.3390/ijms25158252 (PMC11312340; doi:10.3390/ijms25158252)
Supplement: Supplementary file 1 [file ijms-25-08252-s001.zip]

Archive with 1 entries (1 files):
- ijms-3078877-supplementary.pdf
